# Supplementary material for: Integrative gene and isoform co-expression networks reveal regulatory rewiring in stress-related psychiatric disorders
Source: iScience. 2025 Aug 13;28(9):113342. doi: 10.1016/j.isci.2025.113342 (PMC12414837; doi:10.1016/j.isci.2025.113342)
Supplement: Data S1. Original code [file mmc18.zip]

Archive with 52 entries (39 files):
- NetIso-1.0/
- NetIso-1.0/.DS_Store
- NetIso-1.0/01_Data-Processing/
- NetIso-1.0/01_Data-Processing/.ipynb_checkpoints/
- NetIso-1.0/01_Data-Processing/.ipynb_checkpoints/Data-Processing-checkpoint.ipynb
- NetIso-1.0/01_Data-Processing/Data-Processing.ipynb
- NetIso-1.0/02_BatchCorrection&DiffAnalysis/
- NetIso-1.0/02_BatchCorrection&DiffAnalysis/.ipynb_checkpoints/
- NetIso-1.0/02_BatchCorrection&DiffAnalysis/.ipynb_checkpoints/a_preprocessing_samplesFiltering-checkpoint.ipynb
- NetIso-1.0/02_BatchCorrection&DiffAnalysis/.ipynb_checkpoints/b_batch_correction-checkpoint.ipynb
- NetIso-1.0/02_BatchCorrection&DiffAnalysis/.ipynb_checkpoints/c_diff_expr_analysis-checkpoint.ipynb
- NetIso-1.0/02_BatchCorrection&DiffAnalysis/.ipynb_checkpoints/cell-Type-deconv-newData-checkpoint.ipynb
- NetIso-1.0/02_BatchCorrection&DiffAnalysis/.ipynb_checkpoints/d_preNetwork_processing-PCA-checkpoint.ipynb
- NetIso-1.0/02_BatchCorrection&DiffAnalysis/a_preprocessing_samplesFiltering.ipynb
- NetIso-1.0/02_BatchCorrection&DiffAnalysis/b_batch_correction.ipynb
- NetIso-1.0/02_BatchCorrection&DiffAnalysis/c_diff_expr_analysis.ipynb
- NetIso-1.0/02_BatchCorrection&DiffAnalysis/cell-Type-deconv-newData.ipynb
- NetIso-1.0/02_BatchCorrection&DiffAnalysis/d_preNetwork_processing-PCA.ipynb
- NetIso-1.0/03_prepare-input-for-netInf.R
- NetIso-1.0/04_Netwok_Analysis/
- NetIso-1.0/04_Netwok_Analysis/.ipynb_checkpoints/
- NetIso-1.0/04_Netwok_Analysis/.ipynb_checkpoints/a_ARACNE-networks-post-processing-newData-checkpoint.ipynb
- NetIso-1.0/04_Netwok_Analysis/.ipynb_checkpoints/b_ARACNE-networks-Hub-level-analysis-checkpoint.ipynb
- NetIso-1.0/04_Netwok_Analysis/a_ARACNE-networks-post-processing-newData.ipynb
- NetIso-1.0/04_Netwok_Analysis/b_ARACNE-networks-Hub-level-analysis.ipynb
- NetIso-1.0/05_Network_Validation_ARROW-Diff/
- NetIso-1.0/05_Network_Validation_ARROW-Diff/.DS_Store
- NetIso-1.0/05_Network_Validation_ARROW-Diff/.ipynb_checkpoints/
- NetIso-1.0/05_Network_Validation_ARROW-Diff/.ipynb_checkpoints/a_Create_input_pytorchGeom_data_obj-checkpoint.ipynb
- NetIso-1.0/05_Network_Validation_ARROW-Diff/.ipynb_checkpoints/a_create_input_matrices-checkpoint.ipynb
- NetIso-1.0/05_Network_Validation_ARROW-Diff/.ipynb_checkpoints/b_Create_input_pytorchGeom_data_obj-checkpoint.ipynb
- NetIso-1.0/05_Network_Validation_ARROW-Diff/.ipynb_checkpoints/c_Graph2Vec-arrowDiff-networks-checkpoint.ipynb
- NetIso-1.0/05_Network_Validation_ARROW-Diff/.ipynb_checkpoints/create_input_matrices-checkpoint.ipynb
- NetIso-1.0/05_Network_Validation_ARROW-Diff/a_create_input_matrices.ipynb
- NetIso-1.0/05_Network_Validation_ARROW-Diff/b_Create_input_pytorchGeom_data_obj.ipynb
- NetIso-1.0/05_Network_Validation_ARROW-Diff/c_Graph2Vec-arrowDiff-networks.ipynb
- NetIso-1.0/DisGenEnrichment/
- NetIso-1.0/DisGenEnrichment/.ipynb_checkpoints/
- NetIso-1.0/DisGenEnrichment/.ipynb_checkpoints/DisGeNet_Enrichment-checkpoint.ipynb
- NetIso-1.0/DisGenEnrichment/DisGeNet_Enrichment.ipynb
- NetIso-1.0/MAGMA/
- NetIso-1.0/MAGMA/.DS_Store
- NetIso-1.0/MAGMA/.RData
- NetIso-1.0/MAGMA/.Rhistory
- NetIso-1.0/MAGMA/.ipynb_checkpoints/
- NetIso-1.0/MAGMA/.ipynb_checkpoints/gene_analysis-checkpoint.sh
- NetIso-1.0/MAGMA/.ipynb_checkpoints/gene_annotation-checkpoint.sh
- NetIso-1.0/MAGMA/.ipynb_checkpoints/gene_set_analysis-checkpoint.sh
- NetIso-1.0/MAGMA/gene_analysis.sh
- NetIso-1.0/MAGMA/gene_annotation.sh
- NetIso-1.0/MAGMA/gene_set_analysis.sh
- NetIso-1.0/README.md
