# Supplementary material for: Integrative gene and isoform co-expression networks reveal regulatory rewiring in stress-related psychiatric disorders
Source: iScience. 2025 Aug 13;28(9):113342. doi: 10.1016/j.isci.2025.113342 (PMC12414837; doi:10.1016/j.isci.2025.113342)
Supplement: Data S1. Original code [file mmc18.zip › NetIso-1.0/05_Network_Validation_ARROW-Diff/a_create_input_matrices.ipynb]

# %% [code]
library(xlsx)
library(ggplot2)
library(rtracklayer)
library(dplyr)
library(tidyr)
library(data.table)
library(matrixStats)
library(igraph)
library(purrr)
library(TIN)

# %% [code]
genes.ids.names = read.table("/grehawi/splice-reg-prj/new-data/ARACNE/gene_names_ids_table.txt")
head(genes.ids.names)
dim(genes.ids.names)

# %% [code]
tx.ids.names = read.table("/grehawi/splice-reg-prj/new-data/ARACNE/trxs_names_ids_table.txt")
head(tx.ids.names)
dim(tx.ids.names)

# %% [markdown]
## Functions:

# %% [code]
save_input <- function (TE.IR.count.data, processed_network, network_name) {   
    TE.IR.df = as.data.frame(TE.IR.count.data)
    row.names(TE.IR.df) = TE.IR.df$samples
    TE.IR.df$samples = NULL
    TE.IR.df = t(TE.IR.df)
    nodes_names = unique(c(processed_network$node1, processed_network$node2))
    TE.IR.df = TE.IR.df[rownames(TE.IR.df) %in% nodes_names, ]
    
    all.nodes = as.data.frame(rownames(TE.IR.df))
    
    TE.node.features = TE.IR.df[rownames(TE.IR.df) %in% genes.ids.names$gene_name, ]
    IR.node.features = TE.IR.df[rownames(TE.IR.df) %in% tx.ids.names$name, ]
    
    node_features_file_name = paste0(network_name, '-net-node-features.txt')
    node_names_file_name = paste0(network_name, '-net-node-names.txt')
    TE_nodes_features_file_name = paste0(network_name, '-net-TE-nodes-features.txt')
    IR_nodes_features_file_name = paste0(network_name, '-net-IR-nodes-features.txt')
    
    fwrite(TE.IR.df, paste0("/grehawi/splice-reg-prj/new-data/Graph-learning/input-data/", node_features_file_name), sep="\t")
    write.table(all.nodes, paste0("/grehawi/splice-reg-prj/new-data/Graph-learning/input-data/", node_names_file_name))
    fwrite(TE.node.features, paste0("/grehawi/splice-reg-prj/new-data/Graph-learning/input-data/", TE_nodes_features_file_name), sep="\t")
    fwrite(IR.node.features, paste0("/grehawi/splice-reg-prj/new-data/Graph-learning/input-data/", IR_nodes_features_file_name), sep="\t")
    
}

# %% [markdown]
## Get Input matrices ready for Graph SAGE

# %% [code]
# Read genes/IR feature matrix
TE.IR.count.data.controls = fread("/grehawi/splice-reg-prj/new-data/ARACNE/total_and_ratios_controls.txt")
TE.IR.count.data.cases.all = fread("/grehawi/splice-reg-prj/new-data/ARACNE/total_and_ratios_cases.txt")

# %% [code]
head(TE.IR.count.data.controls)

# %% [code]
# Read the final processed controls and cases networks after all filtering steps
cases.annotated.filtered.single.edges.thr = read.table('/grehawi/splice-reg-prj/new-data/ARACNE/filtered_thr_cases_withNames_singleEdges.txt')
controls.annotated.filtered.single.edges.thr = read.table('/grehawi/splice-reg-prj/new-data/ARACNE/filtered_thr_controls_withNames_singleEdges.txt')
head(controls.annotated.filtered.single.edges.thr)

# %% [code]
save_input(TE.IR.count.data.controls, controls.annotated.filtered.single.edges.thr, 'controls')
save_input(TE.IR.count.data.cases.all, cases.annotated.filtered.single.edges.thr, 'cases')

# %% [code]
