# Supplementary material for: Integrative gene and isoform co-expression networks reveal regulatory rewiring in stress-related psychiatric disorders
Source: iScience. 2025 Aug 13;28(9):113342. doi: 10.1016/j.isci.2025.113342 (PMC12414837; doi:10.1016/j.isci.2025.113342)
Supplement: Data S1. Original code [file mmc18.zip › NetIso-1.0/05_Network_Validation_ARROW-Diff/b_Create_input_pytorchGeom_data_obj.ipynb]

# %% [code]
import torch
import pandas as pd
import numpy as np
from torch_geometric.data import Data
import torch_geometric.transforms as T

# %% [code]
## Feature Matrix x

# %% [code]
controls_node_features = pd.read_csv("/grehawi/splice-reg-prj/new-data/Graph-learning/input-data/controls-net-node-features.txt", sep= "\t")
cases_node_features = pd.read_csv("/grehawi/splice-reg-prj/new-data/Graph-learning/input-data/cases-net-node-features.txt", sep= "\t")

# %% [code]
cases_node_features.head()

# %% [code]
cases_node_features.shape

# %% [code]
controls_node_features.shape

# %% [code]
## Edge_index dataframe

# %% [code]
cases_df = pd.read_csv('/grehawi/splice-reg-prj/new-data/ARACNE/filtered_thr_cases_withNames_singleEdges.txt', sep=" ")
controls_df = pd.read_csv('/grehawi/splice-reg-prj/new-data/ARACNE/filtered_thr_controls_withNames_singleEdges.txt', sep=" ")
cases_df.head()

# %% [code]
## node names

# %% [code]
cases_nodes_names_df = pd.read_csv('/grehawi/splice-reg-prj/new-data/Graph-learning/input-data/cases-net-node-names.txt', sep= " ")
controls_nodes_names_df = pd.read_csv('/grehawi/splice-reg-prj/new-data/Graph-learning/input-data/controls-net-node-names.txt', sep= " ")


# %% [code]
cases_nodes_names_df.head()
cases_nodes_names_df.size

# %% [code]
cases_data = Data()
cases_data.x = torch.tensor(cases_node_features.values, dtype=torch.float)
# create a node-name -->int mapping
node_names_mapping_cases = dict(zip(cases_nodes_names_df[['rownames(TE.IR.df)']].values.flatten(), range(0, cases_nodes_names_df.shape[0])))

# set edge_index
cases_edge_index = cases_df
cases_edge_index['node1'] = cases_edge_index["node1"].map(node_names_mapping_cases)
cases_edge_index['node2'] = cases_edge_index["node2"].map(node_names_mapping_cases)
cases_data.edge_index = torch.tensor(cases_edge_index[['node1', 'node2']].values, dtype=torch.long).t().contiguous()
cases_data = T.ToUndirected()(cases_data)

# %% [code]
controls_data = Data()
controls_data.x = torch.tensor(controls_node_features.values, dtype=torch.float)
# create a node-name -->int mapping
node_names_mapping_controls = dict(zip(controls_nodes_names_df[['rownames(TE.IR.df)']].values.flatten(), range(0, controls_nodes_names_df.shape[0])))

# set edge_index
controls_edge_index = controls_df
controls_edge_index['node1'] = controls_edge_index["node1"].map(node_names_mapping_controls)
controls_edge_index['node2'] = controls_edge_index["node2"].map(node_names_mapping_controls)
controls_data.edge_index = torch.tensor(controls_edge_index[['node1', 'node2']].values, dtype=torch.long).t().contiguous()
controls_data = T.ToUndirected()(controls_data)

# %% [code]
controls_data

# %% [code]
cases_data

# %% [code]
torch.save(controls_data, '/grehawi/splice-reg-prj/new-data/Graph-validation-ARROW-Diff/input-data/controls_net.pt')
torch.save(cases_data, '/grehawi/splice-reg-prj/new-data/Graph-validation-ARROW-Diff/input-data/cases_net.pt')
