# Supplementary material for: Integrative gene and isoform co-expression networks reveal regulatory rewiring in stress-related psychiatric disorders
Source: iScience. 2025 Aug 13;28(9):113342. doi: 10.1016/j.isci.2025.113342 (PMC12414837; doi:10.1016/j.isci.2025.113342)
Supplement: Data S1. Original code [file mmc18.zip › NetIso-1.0/MAGMA/gene_annotation.sh]

#!/bin/bash

SNP_Loc_File="/grehawi/splice-reg-prj/new-data/MAGMA/g1000_eur/g1000_eur.bim"
Gene_Loc_File="/grehawi/splice-reg-prj/new-data/MAGMA/NCBI37.3/NCBI37.3.gene.loc"
Output_Prefix="/grehawi/splice-reg-prj/new-data/MAGMA/output/magma_GeneSNPAnnot_100k_20k"

/grehawi/magma_v1.10_mac/magma \
	--annotate window=100,20 \
	--snp-loc $SNP_Loc_File \
	--gene-loc $Gene_Loc_File \
	--out $Output_Prefix
