# Supplementary material for: Integrative gene and isoform co-expression networks reveal regulatory rewiring in stress-related psychiatric disorders
Source: iScience. 2025 Aug 13;28(9):113342. doi: 10.1016/j.isci.2025.113342 (PMC12414837; doi:10.1016/j.isci.2025.113342)
Supplement: Data S1. Original code [file mmc18.zip › NetIso-1.0/MAGMA/gene_set_analysis.sh]

#!/bin/bash

Gene_Results_File="/grehawi/splice-reg-prj/new-data/MAGMA/output/PGC_ADHD.genes.raw"
Set_Annot_File="/grehawi/splice-reg-prj/new-data/MAGMA/set_annot_file_SuperMasterNode_neighborhood.txt"
Output_Prefix="/grehawi/splice-reg-prj/new-data/MAGMA/output/gene_set_analysis_SuperMasterNode_neighbors_output/ADHD_100k_20k_gene_set_results"

/grehawi/magma_v1.10_mac/magma \
	--gene-results $Gene_Results_File \
	--set-annot $Set_Annot_File col=3,2 \
	--out $Output_Prefix
